# Supplementary material for: Microbiological and Clinical Assessments of Suture Materials and Cyanoacrylate Application in Impacted Third Molar Surgeries: A Scoping Review
Source: J Funct Biomater. 2023 Oct 20;14(10):529. doi: 10.3390/jfb14100529 (PMC10607494; doi:10.3390/jfb14100529)
Supplement: Supplementary file 1 [file jfb-14-00529-s001.zip]

Archive with 1 entries (1 files):
- jfb-2653646-supplementary.pdf
